# Supplementary material for: Durability Assessment of Alkali-Activated Geopolymers Matrices for Organic Liquid Waste Immobilization
Source: Materials (Basel). 2025 Jul 4;18(13):3181. doi: 10.3390/ma18133181 (PMC12251448; doi:10.3390/ma18133181)
Supplement: Supplementary file 1 [file materials-18-03181-s001.zip]

Archive with 1 entries (1 files):
- materials-3662188-supplementary.pdf
